# Supplementary material for: Enhancing Health and Empowerment: Assessing the Satisfaction of Underprivileged Rural Women Participating in a Functional Literacy Education Program in Kailali District, Nepal
Source: Healthcare (Basel). 2024 May 27;12(11):1099. doi: 10.3390/healthcare12111099 (PMC11172237; doi:10.3390/healthcare12111099)
Supplement: Supplementary file 1 [file healthcare-12-01099-s001.zip]

Archive with 1 entries (1 files):
- healthcare-2938680-supplementary.pdf
